# Supplementary material for: Dynamics of Tilapia Lake Virus in Recirculating Aquaculture Systems and the Impact of Vaccination on Outbreak Control
Source: Viruses. 2026 Jan 9;18(1):96. doi: 10.3390/v18010096 (PMC12846342; doi:10.3390/v18010096)
Supplement: Supplementary file 1 [file viruses-18-00096-s001.zip]

Archive with 1 entries (1 files):
- viruses-4007546-supplementary.pdf
